# Supplementary material for: Preparation of Antarctic Krill Oil Emulsion and Its Stability under Catalase Treatment
Source: Foods. 2021 Nov 13;10(11):2797. doi: 10.3390/foods10112797 (PMC8625452; doi:10.3390/foods10112797)
Supplement: Supplementary file 1 [file foods-10-02797-s001.zip]

Archive with 1 entries (1 files):
- foods-1395922-supplementary.pdf
